# Supplementary material for: Difficulties in Accessing Cancer Care in a Small Island State: A Community-Based Pilot Study of Cancer Survivors in Saint Lucia
Source: Int J Environ Res Public Health. 2021 Apr 29;18(9):4770. doi: 10.3390/ijerph18094770 (PMC8124473; doi:10.3390/ijerph18094770)
Supplement: Supplementary file 1 [file ijerph-18-04770-s001.zip]

Archive with 3 entries (2 files):
- Supplementary files IJERPH_Cancer SLU/
- Supplementary files IJERPH_Cancer SLU/Questionnaire DCAP_patients_final (Supp Material).pdf
- Supplementary files IJERPH_Cancer SLU/Supplementary materials revised 25-04_DCAP.pdf
